# Supplementary material for: Comparative Transcriptomic Analysis of mRNAs, miRNAs and lncRNAs in the Longissimus dorsi Muscles between Fat-Type and Lean-Type Pigs
Source: Biomolecules. 2022 Sep 13;12(9):1294. doi: 10.3390/biom12091294 (PMC9496231; doi:10.3390/biom12091294)
Supplement: Supplementary file 1 [file biomolecules-12-01294-s001.zip]

Archive with 1 entries (1 files):
- biomolecules-1811104-supplementary.pdf
